# Supplementary material for: Comparability of the small RNA secretome across human biofluids concomitantly collected from healthy adults
Source: PLoS One. 2020 Apr 10;15(4):e0229976. doi: 10.1371/journal.pone.0229976 (PMC7147728; doi:10.1371/journal.pone.0229976)
Supplement: S1 Table — (XLSX) [file pone.0229976.s004.xlsx]

## Sheet: Supplemental Table S1 
Sample ID	# Input Reads	Average Input Read Length	# Uniquely Mapped Reads	% Uniquely Mapped Reads	Average Mapped Length	# Reads Mapped to Multiple Loci	% Reads Mapped to Multiple Loci	# Reads Mapped to Too Many Loci	% Reads Mapped to Too Many Loci	% Reads Unmapped - Too Many Mismatches	% Reads Unmapped - Too Short	% Reads Unmapped - Other
M40_Serum	37394690	19	3486323	0.0932	16.62	12559213	0.3359	1511051	0.0404	0	0.2252	0.3052
F39_Serum	40686393	17	4339321	0.1067	16.34	15752006	0.3872	1813981	0.0446	0	0.1535	0.3081
F63_Serum	48171266	16	4505975	0.0935	16.41	16680240	0.3463	2147830	0.0446	0	0.1419	0.3736
M65_Serum	38869255	18	3826991	0.0985	16.25	15561426	0.4004	1846495	0.0475	0	0.1376	0.3161
M40_cfRNA	16614933	18	1643462	0.0989	24.48	6994163	0.421	527667	0.0318	0	0.052	0.3964
F39_cfRNA	24539271	26	2542829	0.1036	27.86	14418447	0.5876	1013707	0.0413	0.0001	0.0364	0.231
F63_cfRNA	27346649	22	3923371	0.1435	23.46	14592148	0.5336	929918	0.034	0	0.036	0.253
M65_cfRNA	24211635	28	2324235	0.096	27.01	16672761	0.6886	995969	0.0411	0	0.0323	0.1419
M40_Saliva	41553940	18	4871706	0.1172	17.21	15690284	0.3776	1904602	0.0458	0	0.1624	0.297
F39_Saliva	43973635	17	5142246	0.1169	16.99	16830488	0.3827	1951166	0.0444	0	0.1545	0.3015
F63_Saliva	41444559	18	4847150	0.117	16.92	17353541	0.4187	2072444	0.05	0	0.1455	0.2688
M65_Saliva	43910131	17	4596103	0.1047	17.81	13986167	0.3185	1600684	0.0365	0	0.1968	0.3435
M40_Urine	40282147	18	4749553	0.1179	17.28	15840422	0.3932	1841649	0.0457	0	0.1458	0.2973
F39_Urine	43733585	17	4414463	0.1009	16.54	15816619	0.3617	1956425	0.0447	0	0.1667	0.3259
F63_Urine	45292720	18	5920300	0.1307	18.15	16669624	0.368	2032953	0.0449	0	0.1469	0.3094
M65_Urine	39367923	18	3760171	0.0955	16.65	14004146	0.3557	1708269	0.0434	0	0.1755	0.3298
Average	3.7337e+07	19.0625	4.05589e+06	0.108629	19.1237
