# Supplementary material for: Comparability of the small RNA secretome across human biofluids concomitantly collected from healthy adults
Source: PLoS One. 2020 Apr 10;15(4):e0229976. doi: 10.1371/journal.pone.0229976 (PMC7147728; doi:10.1371/journal.pone.0229976)
Supplement: S2 Table — (XLSX) [file pone.0229976.s005.xlsx]

## Sheet: count_allgenesColumns_edgeRsele
gene_id	Symbol	ncRNA_class	M40_Saliva_sEV	F39_Saliva_sEV	F63_Saliva_sEV	M65_Saliva_sEV	M40_Serum_sEV	F39_Serum_sEV	F63_Serum_sEV	M65_Serum_sEV	M40_Urine_sEV	F39_Urine_sEV	F63_Urine_sEV	M65_Urine_sEV	M40_Serum_cfRNA	F39_Serum_cfRNA	F63_Serum_cfRNA	M65_Serum_cfRNA
ENSG00000202198.1	RN7SK	7SK	75	106	54	196	38	0	28	13	79	21	102	19	289	951	44	517
ENSG00000222451.1	RN7SKP143	7SK	1	0	4	0	3	9	0	0	3	6	24	0	0	0	0	0
ENSG00000223282.1	RN7SKP165	7SK	9	3	7	6	3	2	0	0	1	0	13	0	0	0	0	0
ENSG00000223142.1	RN7SKP252	7SK	3	8	6	0	1	0	0	0	12	0	4	0	0	0	0	0
ENSG00000222617.1	RN7SKP254	7SK	0	0	0	0	9	7	0	2	0	1	14	9	0	0	0	0
ENSG00000252854.1	RN7SKP5	7SK	4	13	0	0	0	6	0	11	0	9	0	11	0	0	0	0
ENSG00000244230.3	RN7SL151P	7SL	2	0	3	1	1	2	0	0	4	0	2	1	13	16	7	7
ENSG00000240481.3	RN7SL38P	7SL	46	9	7	0	10	53	0	63	65	12	40	14	0	0	0	0
ENSG00000244544.2	RN7SL446P	7SL	8	4	0	0	0	0	0	1	0	0	0	0	13	5	1	2
ENSG00000242894.3	RN7SL634P	7SL	19	1	11	3	0	0	0	0	6	0	2	0	3	19	21	14
ENSG00000243954.3	RN7SL743P	7SL	0	4	5	1	0	2	0	5	2	2	5	2	0	0	0	0
ENSG00000264766.1	AC079756.1	miRNA	0	7	8	26	0	4	6	0	0	0	13	0	0	0	0	0
ENSG00000274705.1	AC113133.1	miRNA	2	4	1	15	49	113	69	31	4	5	3	4	2296	4561	8406	6245
ENSG00000211563.3	AC115099.1	miRNA	389	170	99	113	7	0	1	3	18	10	24	0	244	384	190	467
ENSG00000278858.1	AC242006.2	miRNA	1	0	0	0	14	8	11	2	2	4	0	0	0	0	0	0
ENSG00000274983.1	AL138994.1	miRNA	1	0	5	7	0	1	0	0	1	0	1	0	2	4	4	3
ENSG00000252869.1	AL159140.1	miRNA	0	7	3	10	4	0	1	0	14	5	0	0	0	0	0	0
ENSG00000274550.1	AL353626.1	miRNA	5	0	0	0	0	14	3	2	0	0	7	1	10	0	0	0
ENSG00000277048.1	AL353644.10	miRNA	74	73	65	125	33	20	26	216	283	65	131	57	192	705	104	554
ENSG00000221559.2	AL357519.1	miRNA	1	1	0	1	0	0	0	0	1	0	3	0	26	35	89	21
ENSG00000266239.2	AL513327.1	miRNA	16	0	0	0	0	0	0	0	2	0	0	0	26	33	49	56
ENSG00000207994.1	MIR100	miRNA	957	987	492	754	65	495	404	338	10107	1578	16773	1600	1447	3445	5918	2196
ENSG00000199135.1	MIR101-1	miRNA	29	12	1	15	7	0	1	0	11	0	12	6	32	38	48	44
ENSG00000207602.1	MIR106A	miRNA	0	0	0	21	0	0	3	0	8	3	0	0	0	17	29	22
ENSG00000208036.1	MIR106B	miRNA	188	164	95	120	39	29	19	29	70	10	113	31	1177	2218	5427	2564
ENSG00000198997.1	MIR107	miRNA	0	0	0	0	0	0	0	1	0	0	10	0	18	8	34	10
ENSG00000207744.1	MIR10B	miRNA	26	23	28	52	202	301	310	279	89342	24281	257281	19810	6958	5732	5342	6274
ENSG00000221540.1	MIR1180	miRNA	74	33	21	55	2	12	9	2	131	22	210	31	167	244	1044	320
ENSG00000221120.1	MIR1224	miRNA	5	0	0	0	10	0	0	0	3	0	0	0	1	35	59	32
ENSG00000221365.1	MIR1228	miRNA	0	22	9	4	0	0	0	0	0	0	5	0	205	79	192	40
ENSG00000221598.2	MIR1249	miRNA	0	0	1	0	0	0	0	0	6	0	0	0	5	15	10	17
ENSG00000221265.1	MIR1255A	miRNA	0	0	5	0	0	0	0	0	0	6	0	0	0	10	31	26
ENSG00000207971.1	MIR125B1	miRNA	7	29	4	49	0	0	8	0	26	0	56	17	0	18	0	4
ENSG00000207863.1	MIR125B2	miRNA	118	111	92	231	10	0	25	0	191	9	277	15	38	73	168	78
ENSG00000199161.1	MIR126	miRNA	42	39	10	110	892	662	785	701	59	3	53	9	20365	13739	47775	18955
ENSG00000274466.1	MIR1273H	miRNA	17	7	6	0	0	0	0	0	0	0	0	0	61	41	92	42
ENSG00000221680.1	MIR1278	miRNA	30	20	11	53	5	0	0	0	0	0	0	0	51	26	36	42
ENSG00000207654.3	MIR128-1	miRNA	992	691	421	750	61	17	32	24	606	105	856	128	2150	1856	4614	2853
ENSG00000207625.1	MIR128-2	miRNA	88	58	24	80	1	0	15	1	97	12	100	15	202	202	511	351
ENSG00000221264.1	MIR1284	miRNA	0	0	10	14	0	0	0	0	0	0	0	0	16	17	35	29
ENSG00000221430.1	MIR1294	miRNA	0	7	0	0	0	0	0	0	0	0	8	0	12	60	20	48
ENSG00000221710.1	MIR1298	miRNA	13	30	19	20	1	6	0	5	0	0	0	0	0	0	34	8
ENSG00000221445.2	MIR1301	miRNA	14	0	4	8	0	7	0	9	8	8	20	0	114	275	904	458
ENSG00000208009.1	MIR130A	miRNA	4	0	6	10	0	9	0	0	0	0	0	0	37	0	152	40
ENSG00000207751.1	MIR130B	miRNA	37	147	29	131	14	16	20	1	41	22	128	10	443	301	306	405
ENSG00000267200.1	MIR132	miRNA	7	17	0	0	0	0	0	4	11	0	30	1	22	21	63	28
ENSG00000207993.3	MIR134	miRNA	0	53	9	0	31	38	13	1	1	1	1	0	1049	998	3671	1067
ENSG00000199059.2	MIR135B	miRNA	48	48	53	116	0	0	0	0	13	7	0	0	0	0	0	0
ENSG00000272036.1	MIR139	miRNA	8	0	0	0	25	47	47	31	5	0	10	1	1488	860	3715	1962
ENSG00000208017.2	MIR140	miRNA	3110	2135	1151	1487	104	100	160	57	693	97	1282	98	7181	12465	32012	14030
ENSG00000207708.1	MIR141	miRNA	304	406	251	583	0	0	0	1	115	33	213	22	0	0	0	2
ENSG00000208035.1	MIR143	miRNA	12791	9468	4061	5108	156	86	68	193	41	32	108	16	17582	22300	26532	37619
ENSG00000222532.1	MIR1468	miRNA	5	55	39	68	0	0	0	0	50	1	110	0	43	117	146	50
ENSG00000202569.3	MIR146B	miRNA	1307	1626	901	1476	208	122	319	66	1057	269	3025	127	6933	5967	19256	7912
ENSG00000199085.2	MIR148A	miRNA	156530	145623	77985	260452	519	384	2046	486	20096	5237	34630	2577	33917	67226	90712	52575
ENSG00000199122.2	MIR148B	miRNA	806	506	302	704	26	17	104	28	209	92	591	53	1723	2035	5518	3024
ENSG00000207611.1	MIR149	miRNA	60	178	129	282	0	0	1	0	182	21	170	0	0	0	0	0
ENSG00000207782.2	MIR150	miRNA	14	10	5	31	5	10	16	7	2	6	0	0	644	1800	1121	2137
ENSG00000254324.2	MIR151A	miRNA	750	952	1140	1568	60	18	97	59	1106	190	3788	275	2884	3489	17696	5925
ENSG00000207947.2	MIR152	miRNA	144	404	166	419	3	0	2	5	120	40	224	9	154	136	649	199
ENSG00000275952.2	MIR15A	miRNA	10	7	0	26	0	0	6	0	0	5	0	0	0	11	34	31
ENSG00000207779.1	MIR15B	miRNA	5	2	0	0	0	8	0	3	0	0	0	0	41	76	136	109
ENSG00000198987.1	MIR16-2	miRNA	288	300	121	179	153	100	211	48	49	23	74	12	2560	2220	4468	1860
ENSG00000207759.1	MIR181A1	miRNA	39	15	22	31	0	0	0	0	19	0	25	0	51	69	178	77
ENSG00000207595.1	MIR181A2	miRNA	100	69	78	227	6	0	0	0	188	105	715	67	395	462	725	440
ENSG00000207737.1	MIR181B2	miRNA	0	0	0	0	0	0	0	0	0	0	1	0	18	5	17	10
ENSG00000207613.1	MIR181C	miRNA	86	38	12	42	5	0	0	0	11	6	0	0	63	89	136	14
ENSG00000207585.1	MIR181D	miRNA	79	42	21	36	0	0	0	1	22	0	26	0	59	61	169	68
ENSG00000207990.2	MIR182	miRNA	619	556	823	1469	88	97	108	111	392	123	1351	87	1068	2016	2328	4887
ENSG00000207691.1	MIR183	miRNA	1445	2334	2504	4244	134	221	203	280	1625	536	4100	371	2167	3243	4039	6798
ENSG00000207695.1	MIR184	miRNA	11	20	39	36	34	765	28	3	62	584	342	50	0	0	32	39
ENSG00000208023.2	MIR185	miRNA	206	96	54	164	93	97	55	89	54	29	78	9	2967	4562	17665	4833
ENSG00000207721.1	MIR186	miRNA	357	343	192	319	20	50	42	11	154	19	273	18	684	1072	3457	1397
ENSG00000207797.1	MIR187	miRNA	53	114	46	95	0	0	0	0	99	27	158	8	0	11	0	0
ENSG00000207768.2	MIR188	miRNA	0	0	0	15	0	0	0	0	9	0	10	0	0	3	0	9
ENSG00000211137.1	MIR190A	miRNA	6	0	4	0	0	0	0	0	5	0	0	0	0	6	7	1
ENSG00000215938.2	MIR190B	miRNA	8	15	12	14	0	0	0	0	0	0	0	0	0	0	0	13
ENSG00000207605.2	MIR191	miRNA	3877	1793	1213	2669	149	83	131	98	973	253	2490	152	8012	13498	35773	20314
ENSG00000207614.1	MIR193A	miRNA	180	66	106	143	0	2	1	3	33	18	88	0	422	1245	1938	1283
ENSG00000207639.1	MIR193B	miRNA	24	137	40	48	0	0	8	0	99	17	134	10	198	143	529	87
ENSG00000207924.2	MIR196A2	miRNA	0	0	0	1	0	0	0	4	9	7	10	0	0	0	0	0
ENSG00000238705.1	MIR1976	miRNA	17	15	0	3	6	0	0	5	6	8	0	0	88	137	75	110
ENSG00000207581.1	MIR199B	miRNA	124	64	25	35	0	0	0	0	0	0	1	0	154	288	71	245
ENSG00000207607.2	MIR200A	miRNA	8157	11144	6960	15820	9	7	8	16	7790	1601	16665	1513	25	55	83	71
ENSG00000207730.2	MIR200B	miRNA	18741	22847	14129	40406	23	13	14	24	14952	2904	34523	2872	85	72	68	107
ENSG00000207713.2	MIR200C	miRNA	9639	9928	6595	17984	3	9	5	15	4816	1109	10597	1107	27	38	104	112
ENSG00000207568.1	MIR203A	miRNA	3192	33013	18875	2841	17	13	19	37	1932	3555	4040	399	22	4	19	15
ENSG00000207935.2	MIR204	miRNA	4	0	0	0	1	3	2	1	4240	1701	10058	1195	72	94	58	152
ENSG00000276335.1	MIR205	miRNA	290	850	717	645	0	0	0	0	89	219	532	21	18	0	7	14
ENSG00000207604.2	MIR206	miRNA	0	2	10	29	5	0	9	19	94	16	279	43	66	106	539	1386
ENSG00000207710.1	MIR20B	miRNA	10	8	7	1	11	7	2	0	5	6	9	6	74	84	228	67
ENSG00000199038.1	MIR210	miRNA	19	57	40	19	15	1	0	4	27	13	129	21	154	184	522	114
ENSG00000252466.1	MIR2115	miRNA	11	11	0	34	0	0	9	0	0	0	18	0	0	82	41	70
ENSG00000207590.1	MIR215	miRNA	9	1	0	6	12	0	9	0	6	11	11	1	47	91	102	194
ENSG00000211520.2	MIR216B	miRNA	0	0	0	0	0	0	0	0	4	0	0	0	0	8	11	4
ENSG00000207548.2	MIR217	miRNA	11	0	0	0	0	0	0	0	6	8	0	0	0	0	26	7
ENSG00000199036.1	MIR219A1	miRNA	15	0	18	8	0	0	0	0	9	4	9	10	0	26	38	7
ENSG00000207870.1	MIR221	miRNA	335	388	399	682	17	13	35	4	267	53	487	17	933	1155	4735	2233
ENSG00000207725.2	MIR222	miRNA	1217	1215	1781	3694	104	33	67	69	3047	448	5270	345	3976	2359	6444	6605
ENSG00000253008.2	MIR2355	miRNA	26	0	1	0	0	0	0	0	0	0	0	0	13	46	86	50
ENSG00000207980.1	MIR23A	miRNA	16	88	20	61	7	12	0	0	20	17	15	0	18	293	480	869
ENSG00000207563.1	MIR23B	miRNA	37	53	71	156	0	0	0	0	30	14	98	9	63	87	103	320
ENSG00000276797.1	MIR24-2	miRNA	93	41	10	31	0	0	3	0	1	9	15	2	78	93	193	87
ENSG00000207547.1	MIR25	miRNA	1588	863	421	681	262	181	111	69	256	46	388	56	5361	8954	17148	11265
ENSG00000207789.1	MIR26A2	miRNA	12	4	2	1	0	0	0	0	6	4	0	0	6	6	0	8
ENSG00000199121.3	MIR26B	miRNA	1302	985	462	1293	149	115	116	47	885	209	1430	141	1880	1479	2861	1876
ENSG00000207808.1	MIR27A	miRNA	5583	4992	2610	4828	61	39	34	32	798	377	1146	159	2402	3478	3640	4062
ENSG00000207864.2	MIR27B	miRNA	9344	11844	11913	21680	57	61	257	89	7752	2347	14371	933	3322	2601	5885	3673
ENSG00000207651.1	MIR28	miRNA	410	370	283	452	13	20	37	17	394	83	1196	128	1068	1176	3238	1673
ENSG00000277934.2	MIR29A	miRNA	885	738	492	864	13	6	7	12	687	168	1159	90	429	605	992	811
ENSG00000207827.1	MIR30A	miRNA	9219	8257	6143	17532	94	143	182	75	78385	14133	185333	13319	4663	4721	5839	4346
ENSG00000207582.1	MIR30B	miRNA	45	55	73	190	0	0	0	0	95	0	245	30	0	18	36	27
ENSG00000207962.1	MIR30C1	miRNA	0	0	0	27	0	0	0	0	0	0	28	0	0	0	10	8
ENSG00000199094.2	MIR30C2	miRNA	77	61	45	222	0	0	0	0	712	166	2078	135	0	15	56	12
ENSG00000199153.1	MIR30D	miRNA	14980	15100	16062	37468	877	943	1284	535	45016	9111	102757	9450	47905	53537	177966	77086
ENSG00000198974.2	MIR30E	miRNA	3272	2160	1734	4027	131	111	154	60	1813	390	4065	552	4851	9058	22185	11177
ENSG00000199177.1	MIR31	miRNA	0	0	14	16	0	0	0	0	9	10	61	0	0	0	0	0
ENSG00000263693.1	MIR3161	miRNA	10	281	0	0	0	46	0	14	0	0	0	1	0	0	0	0
ENSG00000265539.1	MIR3164	miRNA	0	0	0	0	0	0	0	0	0	0	0	8	0	15	34	5
ENSG00000266663.1	MIR3169	miRNA	0	0	8	0	19	0	1	7	0	9	0	3	0	0	0	0
ENSG00000264607.1	MIR3173	miRNA	0	0	10	0	0	0	0	0	4	0	0	0	9	24	14	26
ENSG00000265820.1	MIR3177	miRNA	14	0	0	0	0	0	0	0	0	17	0	0	32	128	357	150
ENSG00000207698.1	MIR32	miRNA	57	70	35	89	24	0	0	11	61	15	175	39	77	39	109	113
ENSG00000208037.1	MIR320A	miRNA	1290	2550	1136	1960	133	141	211	114	1234	341	1987	138	15551	25259	96424	28107
ENSG00000211513.4	MIR320E	miRNA	0	2	1	2	0	0	0	0	0	2	2	0	38	30	98	29
ENSG00000199069.2	MIR323A	miRNA	4	4	0	0	0	0	0	0	3	0	0	10	69	88	169	90
ENSG00000208004.2	MIR323B	miRNA	0	17	0	0	0	0	0	0	6	0	0	0	126	172	224	91
ENSG00000199053.2	MIR324	miRNA	14	0	2	0	0	0	1	5	0	0	14	0	22	47	110	70
ENSG00000199090.1	MIR326	miRNA	0	0	0	0	0	0	0	0	0	0	9	0	41	69	252	116
ENSG00000207948.2	MIR328	miRNA	44	103	31	138	0	6	1	4	78	9	135	30	362	472	862	542
ENSG00000199172.2	MIR331	miRNA	0	0	0	15	0	0	0	0	3	0	13	3	0	28	72	38
ENSG00000199151.2	MIR337	miRNA	0	0	0	0	0	6	0	5	0	0	0	0	0	8	17	0
ENSG00000199023.2	MIR339	miRNA	11	54	10	67	0	0	20	0	30	9	14	11	110	156	719	251
ENSG00000198995.2	MIR340	miRNA	1373	898	490	1812	76	33	75	31	324	75	492	59	618	800	1803	1163
ENSG00000199082.1	MIR342	miRNA	95	55	23	25	14	15	16	11	57	32	128	17	860	542	1702	994
ENSG00000198984.1	MIR345	miRNA	35	58	34	35	4	3	0	0	29	1	28	4	74	98	234	143
ENSG00000207562.2	MIR34C	miRNA	1264	639	27	44	0	0	0	0	8	0	0	0	0	51	10	18
ENSG00000266019.1	MIR3609	miRNA	0	0	0	0	0	0	0	0	0	0	0	0	28	238	63	222
ENSG00000199051.2	MIR361	miRNA	218	206	92	169	20	0	19	0	115	14	327	3	325	1140	1712	1135
ENSG00000264864.1	MIR3613	miRNA	28	10	11	16	0	3	9	2	0	0	40	0	32	44	49	30
ENSG00000208015.1	MIR362	miRNA	0	0	0	21	0	0	0	0	11	0	15	4	0	7	0	3
ENSG00000207572.2	MIR363	miRNA	209	189	57	203	95	77	67	25	454	130	556	59	970	1189	4183	1178
ENSG00000199130.2	MIR365A	miRNA	0	20	6	7	0	0	0	0	26	0	10	3	0	0	18	5
ENSG00000199187.1	MIR365B	miRNA	0	0	7	0	0	0	0	0	10	0	11	0	0	25	16	19
ENSG00000263813.1	MIR3679	miRNA	3	16	4	6	0	0	0	0	3	0	5	0	0	8	12	0
ENSG00000199025.4	MIR369	miRNA	0	14	0	0	0	0	0	0	0	0	0	0	11	27	22	16
ENSG00000265083.1	MIR3691	miRNA	0	0	4	0	0	0	11	0	0	0	0	0	22	14	18	2
ENSG00000199005.3	MIR370	miRNA	0	17	5	46	25	22	32	17	5	1	1	1	2101	1365	6163	1610
ENSG00000199168.2	MIR374A	miRNA	76	21	28	46	8	0	0	7	26	0	143	5	15	13	60	53
ENSG00000212027.2	MIR374B	miRNA	23	16	0	4	0	0	0	0	26	3	43	1	19	18	24	49
ENSG00000198973.3	MIR375	miRNA	29447	55862	26794	60086	1	22	20	68	7294	2455	285	641	1480	1224	2159	4105
ENSG00000199047.2	MIR378A	miRNA	0	0	6	4	0	0	0	0	8	0	0	0	1	28	11	39
ENSG00000199088.4	MIR379	miRNA	0	23	4	9	10	3	1	3	1	0	0	0	491	347	506	235
ENSG00000199020.2	MIR381	miRNA	0	47	14	36	19	1	0	0	14	0	0	0	159	237	833	263
ENSG00000207742.2	MIR382	miRNA	0	7	3	33	0	0	0	0	0	0	12	0	146	244	650	259
ENSG00000266320.1	MIR3909	miRNA	39	17	24	1	0	1	0	0	11	0	15	0	12	77	29	63
ENSG00000264249.1	MIR3912	miRNA	5	15	5	17	0	0	0	0	2	0	10	0	0	0	0	8
ENSG00000264141.1	MIR3928	miRNA	31	0	0	5	0	0	0	0	0	4	0	0	9	43	78	20
ENSG00000199107.2	MIR409	miRNA	1	10	2	34	12	0	11	4	0	0	1	20	1788	1041	2909	1453
ENSG00000199109.3	MIR411	miRNA	1	21	0	0	0	0	0	0	0	0	0	0	74	112	113	78
ENSG00000202566.3	MIR421	miRNA	26	30	4	24	0	1	8	0	9	0	30	0	24	63	55	81
ENSG00000274784.1	MIR424	miRNA	195	140	71	66	6	1	0	0	255	50	349	22	381	924	797	780
ENSG00000199032.1	MIR425	miRNA	168	167	47	87	19	10	11	14	19	1	116	15	563	996	2591	1441
ENSG00000198976.1	MIR429	miRNA	780	1141	930	2196	0	0	1	1	1227	241	2540	208	1	19	0	10
ENSG00000266104.1	MIR4326	miRNA	5	0	1	29	0	0	0	0	23	0	19	0	65	44	135	167
ENSG00000264010.1	MIR4429	miRNA	0	4	0	0	0	0	0	0	1	0	2	1	6	18	63	37
ENSG00000264297.2	MIR4433B	miRNA	0	0	0	0	5	0	26	26	1	0	1	0	619	829	1537	1802
ENSG00000265483.1	MIR4443	miRNA	7	45	17	60	5	1	8	0	20	5	20	6	111	60	210	26
ENSG00000265253.1	MIR4446	miRNA	14	0	0	0	11	0	1	7	16	1	23	0	126	114	529	179
ENSG00000263790.1	MIR4473	miRNA	0	0	4	13	0	0	0	0	0	0	7	0	0	0	5	11
ENSG00000264712.2	MIR4504	miRNA	0	0	0	0	0	0	0	0	5	0	0	0	0	8	42	7
ENSG00000216001.2	MIR450B	miRNA	127	71	19	39	10	0	0	0	71	7	165	7	20	104	26	55
ENSG00000264737.1	MIR4511	miRNA	0	0	0	0	0	0	0	0	0	0	0	0	13	16	19	9
ENSG00000266107.1	MIR4525	miRNA	8	21	0	0	0	0	0	0	2	9	8	6	0	0	6	0
ENSG00000266140.1	MIR4533	miRNA	0	0	0	0	0	0	0	0	0	0	6	0	0	11	54	25
ENSG00000211514.1	MIR454	miRNA	44	3	9	0	1	2	3	0	6	2	0	0	0	46	3	44
ENSG00000207726.2	MIR455	miRNA	20	84	44	37	0	10	9	4	142	23	343	11	111	35	21	21
ENSG00000266194.1	MIR4661	miRNA	0	7	0	14	0	0	0	0	0	0	0	0	25	2	78	12
ENSG00000265201.1	MIR4677	miRNA	0	0	2	15	0	0	0	0	0	0	0	0	0	16	51	33
ENSG00000265178.1	MIR4728	miRNA	0	0	11	0	0	0	0	0	5	0	18	0	0	0	11	0
ENSG00000266618.1	MIR4742	miRNA	0	0	1	0	0	0	0	0	0	0	0	0	22	23	13	20
ENSG00000264764.1	MIR4772	miRNA	25	10	1	0	0	0	0	0	0	0	0	0	0	23	16	33
ENSG00000207805.2	MIR483	miRNA	0	0	0	0	0	8	32	6	0	0	10	0	524	181	1367	143
ENSG00000208027.3	MIR485	miRNA	0	9	7	23	3	8	20	6	1	0	0	1	799	613	1333	595
ENSG00000207989.2	MIR493	miRNA	0	26	0	62	1	9	0	1	18	0	10	2	328	236	663	285
ENSG00000207743.2	MIR495	miRNA	0	0	0	0	0	0	6	4	0	0	0	10	38	21	37	36
ENSG00000207635.1	MIR499A	miRNA	0	30	0	38	7	1	1	1	27	0	30	0	0	4	31	34
ENSG00000207785.1	MIR500A	miRNA	4	41	25	18	0	0	0	1	63	13	182	42	17	54	90	54
ENSG00000211538.1	MIR501	miRNA	36	65	31	93	6	2	1	2	240	6	430	71	145	346	863	367
ENSG00000265611.1	MIR5010	miRNA	0	0	0	0	0	2	0	0	0	0	20	0	7	26	48	45
ENSG00000208005.1	MIR503	miRNA	8	9	0	2	7	0	0	1	5	0	18	0	52	158	303	121
ENSG00000207800.2	MIR504	miRNA	24	10	18	26	0	0	0	0	27	0	51	0	5	0	35	0
ENSG00000207633.2	MIR505	miRNA	45	35	18	0	0	8	4	0	24	2	24	7	63	153	122	272
ENSG00000212014.1	MIR509-3	miRNA	0	0	5	12	0	0	0	0	10	0	37	0	0	0	0	0
ENSG00000207938.1	MIR511	miRNA	0	0	0	0	0	0	0	0	0	0	0	0	50	54	72	80
ENSG00000207620.1	MIR516A2	miRNA	13	18	9	18	43	5	6	6	2	4	0	8	0	0	0	0
ENSG00000263456.1	MIR5189	miRNA	0	0	0	0	0	0	0	3	0	0	0	0	4	15	100	20
ENSG00000207758.1	MIR532	miRNA	1704	2243	1891	2643	88	77	90	30	9006	1324	13724	1267	3930	5588	8386	5670
ENSG00000207784.2	MIR542	miRNA	73	15	21	17	0	5	0	0	47	14	96	3	3	35	29	50
ENSG00000212040.2	MIR543	miRNA	0	49	2	26	3	25	10	15	14	0	17	0	1063	862	1328	682
ENSG00000221214.1	MIR548E	miRNA	47	35	23	33	0	0	0	8	0	1	11	0	34	56	97	65
ENSG00000221333.1	MIR548K	miRNA	13	9	0	55	0	0	7	0	15	0	8	0	33	0	20	18
ENSG00000212024.2	MIR550A3	miRNA	4	1	0	0	0	0	2	0	0	0	0	0	0	11	43	20
ENSG00000207944.1	MIR574	miRNA	46	75	25	53	0	0	10	0	8	8	19	0	14	51	72	18
ENSG00000207988.1	MIR576	miRNA	0	17	6	3	0	0	0	0	0	0	9	6	0	0	45	51
ENSG00000207627.1	MIR581	miRNA	0	0	0	0	0	0	0	0	9	6	0	0	0	6	0	8
ENSG00000202601.3	MIR582	miRNA	257	337	106	190	0	0	0	5	98	5	112	14	56	424	123	314
ENSG00000207714.2	MIR584	miRNA	15	18	14	0	50	25	51	26	30	3	357	8	1663	1661	5454	2050
ENSG00000207973.1	MIR589	miRNA	48	7	4	17	0	0	8	2	6	0	35	0	54	102	117	204
ENSG00000207600.2	MIR598	miRNA	0	17	16	36	1	0	2	0	10	2	70	14	10	0	28	17
ENSG00000275836.1	MIR6068	miRNA	30	2	1	10	16	13	0	6	11	13	0	1	0	0	0	0
ENSG00000207571.1	MIR615	miRNA	1	0	0	0	0	0	1	0	417	65	757	83	56	60	109	72
ENSG00000208022.1	MIR618	miRNA	105	17	2	14	0	0	0	0	26	0	13	4	16	47	50	97
ENSG00000207964.2	MIR628	miRNA	28	22	6	14	0	0	0	1	8	5	0	4	7	31	153	117
ENSG00000207965.1	MIR629	miRNA	561	817	284	258	15	29	47	21	52	28	137	11	848	2710	8472	3377
ENSG00000207631.1	MIR641	miRNA	1	0	0	0	0	0	0	0	7	0	0	0	8	7	39	0
ENSG00000207773.1	MIR642A	miRNA	7	0	5	9	0	0	0	0	0	0	0	0	8	11	30	7
ENSG00000275344.1	MIR6503	miRNA	0	0	0	0	0	0	0	0	0	0	0	0	13	45	58	35
ENSG00000207628.2	MIR651	miRNA	25	0	12	23	0	9	0	0	3	0	21	0	21	5	13	11
ENSG00000276252.1	MIR6510	miRNA	8	26	9	28	0	0	0	0	9	9	53	0	0	0	0	0
ENSG00000208013.2	MIR652	miRNA	24	3	6	11	0	8	0	0	3	4	0	0	33	163	599	267
ENSG00000208014.1	MIR653	miRNA	0	0	0	0	0	0	0	0	16	0	51	8	0	9	10	0
ENSG00000207934.1	MIR654	miRNA	0	35	9	11	21	0	0	0	13	0	0	3	439	300	952	408
ENSG00000207696.1	MIR659	miRNA	10	0	0	0	0	0	0	0	0	0	17	0	34	0	48	16
ENSG00000207970.2	MIR660	miRNA	56	84	67	92	0	1	1	0	305	32	409	63	68	143	82	75
ENSG00000278073.1	MIR6726	miRNA	6	2	2	15	0	0	0	0	0	0	6	0	0	16	24	7
ENSG00000276102.1	MIR6747	miRNA	33	32	17	53	0	5	0	0	31	7	93	7	106	49	305	106
ENSG00000274816.1	MIR6772	miRNA	0	0	0	0	0	1	0	0	0	0	0	0	30	35	61	51
ENSG00000275640.1	MIR6793	miRNA	14	7	0	0	0	0	0	0	0	0	0	0	0	7	0	17
ENSG00000273836.1	MIR6842	miRNA	148	45	46	15	4	1	0	0	0	0	0	0	465	471	581	719
ENSG00000275831.1	MIR6852	miRNA	0	0	0	0	3	1	0	0	0	1	0	0	121	149	560	215
ENSG00000276124.1	MIR6855	miRNA	7	0	0	0	0	0	11	0	0	0	0	0	0	10	59	34
ENSG00000273932.1	MIR6877	miRNA	7	0	0	0	0	0	0	0	0	0	0	0	40	8	66	6
ENSG00000277474.1	MIR6894	miRNA	12	9	0	0	0	0	0	0	0	0	0	0	4	12	0	9
ENSG00000211997.1	MIR708	miRNA	0	14	0	8	0	0	0	0	28	2	58	0	0	8	11	0
ENSG00000278359.1	MIR7155	miRNA	6	9	17	0	0	0	0	0	8	0	0	0	13	36	7	11
ENSG00000266297.1	MIR744	miRNA	498	323	234	409	58	9	58	33	371	59	564	27	2133	3563	15144	6000
ENSG00000211582.1	MIR758	miRNA	0	0	0	0	0	0	0	0	0	0	0	0	35	5	13	10
ENSG00000211575.2	MIR760	miRNA	6	24	4	1	0	1	0	0	14	0	3	0	95	111	451	127
ENSG00000211578.2	MIR766	miRNA	0	12	0	0	0	0	0	3	0	1	0	0	78	55	278	89
ENSG00000211580.1	MIR769	miRNA	223	120	47	204	0	0	0	4	88	20	216	9	340	672	792	948
ENSG00000277904.1	MIR7850	miRNA	12	0	0	0	0	0	0	0	0	0	0	0	0	40	12	12
ENSG00000276083.1	MIR7976	miRNA	5	0	0	2	0	0	0	0	0	0	15	0	35	34	165	55
ENSG00000277388.1	MIR8053	miRNA	20	0	0	0	6	7	13	14	9	1	4	1	0	0	0	0
ENSG00000215939.2	MIR873	miRNA	8	0	6	0	0	0	0	0	0	0	0	0	0	14	23	13
ENSG00000216009.2	MIR874	miRNA	0	0	4	13	0	0	0	0	52	4	19	0	0	44	0	25
ENSG00000216101.2	MIR877	miRNA	0	0	6	0	7	0	0	0	5	7	74	3	20	33	120	34
ENSG00000216135.2	MIR885	miRNA	4	0	5	47	0	0	0	1	6	0	0	0	15	27	7	5
ENSG00000216099.2	MIR889	miRNA	0	7	1	7	0	11	0	0	0	0	0	0	11	0	13	10
ENSG00000216056.1	MIR891A	miRNA	0	0	0	0	0	0	0	0	139	6	758	35	0	0	0	5
ENSG00000208034.1	MIR92A2	miRNA	122	16	9	29	3	13	8	2	5	1	37	0	131	342	316	324
ENSG00000207757.1	MIR93	miRNA	141	94	44	107	1	27	17	6	38	21	76	0	807	804	2388	1018
ENSG00000216060.1	MIR934	miRNA	18	47	10	0	0	0	0	1	82	8	496	25	1	0	0	0
ENSG00000216090.1	MIR937	miRNA	11	0	10	18	0	0	0	0	27	8	15	2	48	1	25	35
ENSG00000215930.1	MIR942	miRNA	15	0	3	14	0	0	1	0	4	0	17	0	142	138	208	148
ENSG00000216058.1	MIR944	miRNA	0	27	9	5	0	0	0	0	0	0	10	0	0	0	0	0
ENSG00000207807.1	MIR95	miRNA	112	336	290	280	0	11	0	0	799	22	2500	37	80	44	95	85
ENSG00000199158.1	MIR96	miRNA	50	36	34	104	0	0	0	1	13	14	46	0	0	41	64	97
ENSG00000271886.1	MIR98	miRNA	95	92	41	159	25	8	15	4	224	35	516	62	244	206	269	348
ENSG00000207638.1	MIR99A	miRNA	19185	21571	15497	52419	92	55	444	103	20028	4240	28026	3061	5922	9323	15419	9215
ENSG00000207550.1	MIR99B	miRNA	2	13	7	5	0	1	1	0	22	2	75	5	17	6	23	24
ENSG00000199165.2	MIRLET7A1	miRNA	29	12	21	11	0	0	0	6	10	9	43	0	66	40	20	83
ENSG00000198975.1	MIRLET7A2	miRNA	1	6	11	12	0	9	0	0	0	0	0	0	25	8	0	8
ENSG00000199030.1	MIRLET7C	miRNA	5139	4619	5120	11033	32	22	108	40	6245	1061	12473	1309	966	473	603	740
ENSG00000199133.2	MIRLET7D	miRNA	2280	1833	1079	2256	180	165	193	109	1791	343	2942	259	6915	6089	6251	5831
ENSG00000199072.2	MIRLET7F1	miRNA	62	69	37	120	15	0	5	0	99	25	219	26	105	58	83	61
ENSG00000208012.1	MIRLET7F2	miRNA	514	537	619	968	49	14	50	22	972	182	2930	137	1069	836	1104	1184
ENSG00000199150.2	MIRLET7G	miRNA	5718	4686	3237	6555	743	653	882	412	4565	884	9798	871	15860	16626	29882	16873
ENSG00000199179.2	MIRLET7I	miRNA	5600	3955	3102	4908	1738	1575	1560	796	4503	766	11298	648	38365	45148	113042	51187
ENSG00000210049.1	MT-TF	mt_tRNA	1	14	25	0	0	0	0	0	9	103	7	0	324	298	119	739
ENSG00000210176.1	MT-TH	mt_tRNA	1	17	8	18	0	1	1	0	2	139	0	0	989	926	688	1952
ENSG00000210100.1	MT-TI	mt_tRNA	0	0	0	0	0	0	0	0	0	4	0	0	24	22	0	93
ENSG00000210191.1	MT-TL2	mt_tRNA	1	0	0	0	0	0	0	0	0	18	9	0	30	77	88	19
ENSG00000210196.2	MT-TP	mt_tRNA	0	0	1	1	0	7	0	0	8	75	0	0	67	298	60	210
ENSG00000210184.1	MT-TS2	mt_tRNA	25	1	17	0	0	2	1	0	8	21	0	0	476	1345	184	2077
ENSG00000210195.2	MT-TT	mt_tRNA	0	6	0	0	0	0	0	0	0	0	0	0	94	88	53	73
ENSG00000210077.1	MT-TV	mt_tRNA	0	0	14	0	0	0	0	0	8	0	0	0	33	43	15	43
ENSG00000210144.1	MT-TY	mt_tRNA	0	16	0	0	0	0	0	0	0	8	0	0	0	24	0	48
ENSG00000239002.3	SCARNA10	snoRNA	0	0	0	5	0	0	0	0	0	0	0	0	0	71	34	69
ENSG00000251898.1	SCARNA11	snoRNA	29	0	0	0	0	3	0	0	5	0	0	0	0	89	7	61
ENSG00000252712.1	SCARNA14	snoRNA	0	0	0	0	0	0	0	0	0	0	0	0	23	14	32	35
ENSG00000252577.1	SCARNA20	snoRNA	30	0	3	49	1	1	0	0	0	0	0	0	123	538	129	377
ENSG00000252010.1	SCARNA5	snoRNA	13	0	5	0	0	0	0	0	0	0	0	3	64	121	17	201
ENSG00000251791.1	SCARNA6	snoRNA	9	0	0	0	0	0	0	0	0	0	0	0	25	55	0	64
ENSG00000238741.1	SCARNA7	snoRNA	6	1	0	0	0	0	0	0	0	0	7	0	62	160	23	44
ENSG00000251733.1	SCARNA8	snoRNA	22	25	22	0	0	0	0	0	0	0	26	0	22	87	71	95
ENSG00000206947.1	SNORA20	snoRNA	0	0	15	34	0	0	0	0	0	0	0	0	0	29	0	84
ENSG00000207392.1	SNORA20	snoRNA	0	0	1	0	0	0	0	0	0	0	0	0	13	99	29	112
ENSG00000212588.1	SNORA26	snoRNA	0	0	0	0	0	0	0	0	0	0	0	0	21	14	31	26
ENSG00000207233.1	SNORA37	snoRNA	0	0	0	0	0	0	0	0	16	0	0	0	0	46	25	37
ENSG00000200394.1	SNORA38B	snoRNA	0	0	0	13	0	9	0	0	0	0	0	0	0	22	11	34
ENSG00000252352.1	SNORA40	snoRNA	10	7	5	3	0	30	5	12	0	3	32	0	0	0	0	0
ENSG00000207493.1	SNORA46	snoRNA	0	0	0	0	0	0	0	0	0	0	0	0	8	62	21	81
ENSG00000238961.1	SNORA47	snoRNA	0	0	0	0	0	0	0	0	0	0	0	0	54	215	35	70
ENSG00000207008.1	SNORA54	snoRNA	0	12	5	0	0	0	0	0	12	4	0	0	0	72	35	49
ENSG00000201457.1	SNORA55	snoRNA	0	0	0	0	0	0	0	0	0	0	8	0	0	23	5	15
ENSG00000249020.1	SNORA58	snoRNA	6	0	5	0	0	0	1	0	0	0	9	0	19	34	0	0
ENSG00000201772.1	SNORA5C	snoRNA	69	0	5	0	0	7	0	0	0	0	0	7	54	361	78	810
ENSG00000201302.1	SNORA65	snoRNA	11	0	0	0	0	0	0	0	0	0	0	0	0	12	26	13
ENSG00000207523.1	SNORA66	snoRNA	19	0	5	0	0	0	1	0	0	0	0	0	0	184	0	34
ENSG00000225091.3	SNORA71A	snoRNA	11	2	2	21	1	3	5	0	7	39	0	18	0	27	20	64
ENSG00000235408.5	SNORA71B	snoRNA	6	0	10	0	0	0	0	0	0	0	0	4	19	34	19	85
ENSG00000200354.1	SNORA71D	snoRNA	12	0	0	0	1	0	0	0	0	0	0	1	24	172	19	250
ENSG00000201898.1	SNORA72	snoRNA	113	28	26	115	62	20	35	18	11	61	42	45	0	0	0	0
ENSG00000200087.1	SNORA73B	snoRNA	0	0	1	0	0	4	0	0	0	0	0	0	14	187	17	90
ENSG00000207475.1	SNORA80E	snoRNA	5	0	4	0	0	0	0	0	0	0	0	0	29	119	30	126
ENSG00000221500.1	SNORD100	snoRNA	5	12	0	0	0	0	0	0	1	8	17	1	47	406	90	631
ENSG00000206754.1	SNORD101	snoRNA	0	0	11	0	0	0	0	0	0	0	21	0	81	239	87	187
ENSG00000199753.1	SNORD104	snoRNA	250	105	163	93	14	24	34	22	6	16	46	3	2592	15325	10708	21365
ENSG00000238531.1	SNORD105B	snoRNA	8	0	6	0	0	0	0	0	0	12	0	0	99	991	315	862
ENSG00000221514.1	SNORD111B	snoRNA	8	4	0	0	0	0	0	1	0	0	0	0	33	104	50	481
ENSG00000207063.1	SNORD116-1	snoRNA	0	0	0	0	1	0	9	0	10	0	22	0	0	66	19	64
ENSG00000207263.1	SNORD116-16	snoRNA	0	0	6	0	0	0	0	0	0	0	0	0	0	36	30	55
ENSG00000207001.1	SNORD116-2	snoRNA	0	0	0	0	0	0	0	0	8	0	0	0	0	117	57	73
ENSG00000207279.1	SNORD116-24	snoRNA	0	0	0	0	0	0	0	0	11	0	0	8	0	32	38	27
ENSG00000207245.1	SNORD116-29	snoRNA	0	0	0	0	0	0	0	0	12	0	0	0	28	84	27	76
ENSG00000207442.1	SNORD116-6	snoRNA	9	0	0	0	0	0	0	0	11	0	0	0	9	8	20	92
ENSG00000207093.1	SNORD116-8	snoRNA	1	0	0	0	0	1	0	0	7	11	0	0	50	74	101	63
ENSG00000201785.1	SNORD117	snoRNA	0	0	0	0	0	0	0	0	0	0	0	0	18	178	80	125
ENSG00000239043.1	SNORD127	snoRNA	8	0	1	0	0	1	0	0	0	0	6	0	81	673	179	521
ENSG00000222365.1	SNORD12B	snoRNA	0	0	0	0	0	0	0	0	0	6	0	0	27	43	43	101
ENSG00000209042.1	SNORD12C	snoRNA	6	0	0	0	0	0	0	0	0	0	0	0	0	171	25	81
ENSG00000200879.1	SNORD14E	snoRNA	0	0	0	17	0	0	0	1	0	0	0	0	22	7	1	15
ENSG00000207445.1	SNORD15B	snoRNA	0	14	2	0	0	0	0	0	12	0	0	0	20	95	8	80
ENSG00000212232.1	SNORD17	snoRNA	2	0	9	0	0	1	0	0	0	0	6	0	56	235	21	313
ENSG00000222345.1	SNORD19	snoRNA	0	0	0	0	0	0	0	0	0	0	0	0	44	113	32	41
ENSG00000199961.1	SNORD1B	snoRNA	5	4	12	0	0	0	0	0	3	0	8	0	22	25	27	46
ENSG00000252408.1	SNORD38	snoRNA	43	50	19	88	46	57	15	18	29	58	29	18	0	0	0	0
ENSG00000202031.1	SNORD38A	snoRNA	2	0	1	0	0	0	0	0	0	6	0	0	0	74	47	98
ENSG00000263934.4	SNORD3A	snoRNA	0	10	0	0	0	9	0	6	0	12	24	0	2	335	38	232
ENSG00000209702.1	SNORD41	snoRNA	4	0	0	0	0	2	0	5	0	0	0	0	6	36	15	99
ENSG00000200913.1	SNORD46	snoRNA	17	0	0	12	1	0	18	0	0	0	0	0	220	1502	375	1053
ENSG00000201823.1	SNORD48	snoRNA	6	46	1	6	1	0	1	0	0	0	0	0	124	889	256	1001
ENSG00000265145.1	SNORD53	snoRNA	0	11	0	0	1	0	0	0	0	0	0	10	24	65	0	65
ENSG00000265706.1	SNORD53_SNORD92	snoRNA	0	0	0	0	8	0	0	2	0	0	0	1	81	280	128	214
ENSG00000207031.1	SNORD59A	snoRNA	0	0	0	2	0	0	0	0	3	2	0	0	134	541	155	436
ENSG00000202314.1	SNORD6	snoRNA	179	121	118	66	1	2	10	2	0	32	0	1	800	4078	1153	4568
ENSG00000206989.1	SNORD63	snoRNA	44	15	50	26	2	0	5	10	5	49	112	5	983	6058	2867	6210
ENSG00000212158.1	SNORD66	snoRNA	26	28	6	35	2	0	0	0	0	0	11	0	129	497	308	1056
ENSG00000212135.1	SNORD67	snoRNA	9	1	0	0	0	0	0	0	1	8	0	0	51	458	80	352
ENSG00000212452.1	SNORD69	snoRNA	33	41	41	20	0	0	17	1	13	22	27	20	666	4179	2156	4193
ENSG00000223224.1	SNORD71	snoRNA	8	2	10	10	1	0	1	0	9	2	1	3	361	3401	1771	2380
ENSG00000202400.1	SNORD82	snoRNA	8	2	4	24	1	1	2	0	10	6	28	11	225	2777	719	2518
ENSG00000209482.1	SNORD83A	snoRNA	0	7	0	21	0	0	0	0	0	0	0	1	12	261	67	150
ENSG00000221241.1	SNORD88A	snoRNA	28	1	0	0	0	1	0	0	5	0	0	0	0	60	19	85
ENSG00000212283.1	SNORD89	snoRNA	49	24	25	29	1	2	0	7	9	16	6	0	350	1228	921	1034
ENSG00000212447.1	SNORD90	snoRNA	17	0	3	0	0	0	4	0	0	0	0	0	75	351	158	476
ENSG00000212163.5	SNORD91A	snoRNA	1	0	4	0	0	0	1	0	0	0	0	0	23	77	0	27
ENSG00000264994.1	SNORD92	snoRNA	0	0	0	0	0	8	2	0	0	0	0	0	12	112	45	146
ENSG00000221740.1	SNORD93	snoRNA	0	6	7	0	0	0	0	0	0	0	0	1	0	185	35	145
ENSG00000208772.1	SNORD94	snoRNA	24	27	33	5	1	0	5	2	0	0	0	0	78	620	324	711
ENSG00000221539.1	SNORD99	snoRNA	0	3	12	28	1	0	4	1	3	4	0	0	322	2270	851	1477
ENSG00000252311.1	RNU1-103P	snRNA	5	0	9	4	0	1	0	0	0	0	0	0	0	20	0	4
ENSG00000201170.1	RNU1-132P	snRNA	16	4	5	1	0	2	7	0	2	0	0	0	9	23	4	21
ENSG00000206820.1	RNU1-138P	snRNA	3	6	3	1	0	0	17	0	2	0	0	1	2	8	3	11
ENSG00000207201.1	RNU1-148P	snRNA	0	5	0	0	0	0	0	0	0	0	0	0	1	10	11	8
ENSG00000202347.1	RNU1-16P	snRNA	12	9	9	2	1	1	0	0	2	0	1	0	16	38	8	51
ENSG00000212429.1	RNU11-6P	snRNA	22	2	2	1	0	0	4	2	0	7	9	6	0	1	0	2
ENSG00000222644.1	RNU2-16P	snRNA	15	0	9	10	1	1	0	7	0	29	0	0	0	0	0	0
ENSG00000222477.1	RNU2-23P	snRNA	1	0	3	16	1	0	0	0	0	9	0	12	0	9	0	1
ENSG00000222355.1	RNU2-29P	snRNA	7	1	2	7	0	0	0	0	0	0	0	3	13	17	19	12
ENSG00000223125.1	RNU2-32P	snRNA	7	2	4	1	3	6	5	2	4	7	12	7	8	7	4	2
ENSG00000222076.1	RNU2-3P	snRNA	42	15	48	34	2	4	0	2	0	1	2	0	14	34	26	28
ENSG00000222426.1	RNU2-50P	snRNA	1	2	2	1	0	5	11	0	0	0	9	0	10	7	10	1
ENSG00000222640.1	RNU2-51P	snRNA	17	257	372	78	42	37	922	79	53	11	37	1273	3	1	0	0
ENSG00000222414.1	RNU2-59P	snRNA	33	41	27	67	10	5	49	8	26	7	10	80	21	19	11	14
ENSG00000222465.1	RNU2-5P	snRNA	2	5	0	15	13	0	30	0	0	0	4	4	2	27	2	6
ENSG00000222810.1	RNU2-68P	snRNA	7	1	7	6	0	0	2	1	2	10	3	3	4	13	3	14
ENSG00000223336.1	RNU2-6P	snRNA	2	0	0	1	2	0	0	0	0	0	0	0	5	4	6	4
ENSG00000222650.1	RNU2-70P	snRNA	2	1	5	2	0	0	5	2	0	1	2	2	24	8	6	3
ENSG00000223107.1	RNU2-72P	snRNA	0	13	6	2	3	0	3	0	2	4	13	6	0	4	1	0
ENSG00000200795.1	RNU4-1	snRNA	13	6	2	21	0	0	0	5	3	0	13	0	26	152	42	196
ENSG00000202538.1	RNU4-2	snRNA	3	24	19	17	8	2	1	0	16	6	26	13	33	285	14	223
ENSG00000201628.1	RNU4-7P	snRNA	0	0	17	18	70	0	0	0	0	61	0	0	0	0	0	0
ENSG00000264229.1	RNU4ATAC	snRNA	4	0	3	15	0	0	0	0	7	0	0	0	0	59	0	15
ENSG00000199568.1	RNU5A-1	snRNA	326	9	50	95	30	14	28	41	115	39	177	17	347	2091	116	1063
ENSG00000200156.1	RNU5B-1	snRNA	413	46	136	156	29	19	3	72	192	60	410	20	524	3346	46	1587
ENSG00000199347.1	RNU5E-1	snRNA	257	553	586	1141	112	152	36	31	789	167	2152	226	658	3930	501	1320
ENSG00000222449.1	RNU6-1140P	snRNA	0	7	11	0	0	0	31	1	0	0	0	43	0	0	0	0
ENSG00000201386.1	RNU6-1163P	snRNA	24	68	43	57	28	26	54	7	11	33	60	18	0	0	0	0
ENSG00000200484.1	RNU6-1244P	snRNA	11	13	0	35	14	8	2	7	8	8	15	6	0	0	0	0
ENSG00000206752.1	RNU6-1323P	snRNA	5	0	0	35	1	1	0	7	0	0	1	5	0	0	0	0
ENSG00000200728.1	RNU6-271P	snRNA	0	5	0	9	8	0	0	3	0	0	0	14	0	0	0	0
ENSG00000206970.1	RNU6-474P	snRNA	9	18	0	0	28	0	0	6	9	0	0	5	0	0	0	0
ENSG00000252636.1	RNU6-826P	snRNA	0	6	13	18	0	6	82	2	15	0	0	47	0	0	0	0
ENSG00000207205.1	RNVU1-15	snRNA	2	0	0	0	0	0	0	0	1	5	0	0	14	5	0	12
ENSG00000207349.1	RNVU1-17	snRNA	6	2	1	17	0	0	0	0	2	0	0	0	2	11	1	10
ENSG00000275538.1	RNVU1-19	snRNA	2	0	1	0	0	0	0	0	2	0	25	0	1	27	20	25
ENSG00000206585.1	RNVU1-7	snRNA	5	0	0	0	0	1	2	0	0	11	0	0	6	37	15	49
ENSG00000274210.1	U1	snRNA	0	11	1	7	0	5	1	0	16	2	26	0	16	23	13	48
ENSG00000278774.1	U2	snRNA	8	12	1	59	11	4	1	33	24	12	18	28	0	8	1	0
ENSG00000273788.1	U3	snRNA	0	2	5	0	0	1	0	0	0	0	0	0	4	6	6	7
ENSG00000274012.1	Metazoa_SRP	SRP	0	11	5	25	0	0	0	0	8	0	0	0	16	4	0	0
ENSG00000278771.1	Metazoa_SRP	SRP	13	9	4	4	0	1	0	0	1	0	5	0	1	3	2	0
ENSG00000280502.1	Metazoa_SRP	SRP	1	2	0	0	0	0	0	0	1	0	15	0	26	30	91	49
2949	2949	tRNA	0	1	11	6	6	0	0	6	4	0	5	0	5	43	19	62
10904	10904	tRNA	16	3	5	14	15	23	6	10	8	20	50	10	0	0	0	0
12956	12956	tRNA	0	0	3	16	0	1	0	4	1	7	8	0	0	0	11	13
12958	12958	tRNA	0	9	0	15	0	0	0	5	12	12	0	12	19	0	0	18
12969	12969	tRNA	0	0	3	1	5	0	0	0	2	0	0	6	12	14	17	21
12971	12971	tRNA	184	108	153	79	46	62	78	177	62	69	113	76	354	50	0	9
12973	12973	tRNA	4	4	0	5	0	0	0	1	6	1	0	6	0	0	0	0
12975	12975	tRNA	60	23	60	2	13	32	15	30	33	23	11	27	116	207	109	303
12979	12979	tRNA	8	10	1	19	2	7	0	0	5	7	23	10	0	1	0	0
12999	12999	tRNA	152	240	187	220	168	190	225	256	252	259	309	184	13	0	0	8
13001	13001	tRNA	13	14	0	1	8	2	0	0	2	0	0	4	0	0	0	0
13003	13003	tRNA	8	7	2	9	0	0	0	0	0	4	22	0	0	0	11	0
13006	13006	tRNA	12	23	5	4	3	11	5	6	1	1	1	7	0	0	0	0
13014	13014	tRNA	1	8	2	2	0	0	6	5	4	2	3	2	3	1	3	1
13016	13016	tRNA	5	0	5	4	0	2	0	1	3	0	7	1	53	109	53	132
13019	13019	tRNA	0	4	12	21	6	9	6	4	5	11	10	24	0	0	0	0
13024	13024	tRNA	0	0	7	0	0	0	0	2	0	0	0	0	13	14	9	0
13028	13028	tRNA	2	7	2	4	0	0	0	3	10	0	4	4	0	15	2	1
13029	13029	tRNA	6	0	4	15	0	0	0	3	4	0	0	12	0	0	1	1
13031	13031	tRNA	40	92	8	146	23	13	41	18	55	54	72	95	23	0	0	0
13032	13032	tRNA	82	160	96	360	107	79	189	45	143	117	66	125	3	12	11	18
13035	13035	tRNA	31	184	216	31	0	7	37	6	151	32	267	42	576	1030	1884	1240
13038	13038	tRNA	2806	1751	2383	846	1600	2654	2962	2616	3533	3532	3387	1243	2	1	2	10
13040	13040	tRNA	1	0	3	0	1	0	1	1	2	6	3	1	34	98	36	127
19145	19145	tRNA	2	3	4	2	0	6	0	3	5	0	11	7	225	123	258	302
19464	19464	tRNA	9	46	59	45	32	45	30	18	53	60	41	77	36	9	31	20
19496	19496	tRNA	0	4	5	4	0	0	0	0	3	1	12	2	3	19	4	34
19697	19697	tRNA	68	150	83	188	83	70	107	214	71	107	81	90	28	14	13	3
20010	20010	tRNA	110	182	146	164	2	48	8	6	142	40	351	8	749	4177	1481	3706
20044	20044	tRNA	68	166	196	95	7	8	6	3	312	36	616	109	927	2060	1572	2949
20137	20137	tRNA	11	18	23	0	3	0	22	1	26	0	11	0	18	50	42	21
20274	20274	tRNA	0	0	1	0	0	0	0	0	0	0	0	0	24	37	41	95
20277	20277	tRNA	3	1	0	25	0	0	0	0	2	1	2	5	9	13	13	5
20332	20332	tRNA	19	0	0	17	5	0	4	30	3	2	0	5	15	13	8	14
20334	20334	tRNA	1	0	0	5	0	6	1	0	0	0	10	0	0	0	4	0
20645	20645	tRNA	0	0	1	5	4	0	0	0	0	1	4	0	64	33	63	61
20653	20653	tRNA	28	103	35	123	29	54	37	9	52	53	84	35	296	167	363	473
20820	20820	tRNA	0	1	1	11	6	4	46	3	14	7	0	0	1	0	1	0
21324	21324	tRNA	3	21	9	4	3	11	0	2	2	24	0	20	0	0	0	0
21333	21333	tRNA	8	88	23	78	54	22	6	12	22	61	11	41	0	0	0	0
21334	21334	tRNA	0	12	0	22	0	0	0	1	0	0	1	1	15	0	12	0
21360	21360	tRNA	0	0	6	22	5	0	0	0	7	0	12	11	25	60	4	20
21369	21369	tRNA	12	1	3	19	0	0	0	0	6	0	27	3	30	23	21	2
21916	21916	tRNA	44	109	21	130	47	36	38	16	119	47	83	55	20	2	6	16
22420	22420	tRNA	63	8	13	22	19	8	0	4	4	13	19	10	0	0	0	3
22776	22776	tRNA	0	3	5	3	0	15	0	0	7	1	8	1	82	151	80	144
22784	22784	tRNA	0	2	27	11	0	9	4	17	0	5	5	6	1	0	0	0
22786	22786	tRNA	4	24	65	6	0	3	2	3	28	5	36	77	134	342	231	439
23496	23496	tRNA	11	1	1	0	0	6	2	2	7	4	2	10	6	1	8	1
23898	23898	tRNA	26	76	16	82	14	4	25	13	51	58	42	43	0	0	0	0
23968	23968	tRNA	43	53	20	99	25	33	28	15	39	30	50	37	17	27	2	42
23969	23969	tRNA	1	11	14	23	39	0	1	0	1	9	0	13	0	0	19	15
24596	24596	tRNA	5	1	9	11	5	3	0	0	10	0	42	4	0	42	23	18
24598	24598	tRNA	1	1	4	4	1	0	0	0	1	2	3	0	44	47	65	106
24705	24705	tRNA	1	0	0	0	0	5	7	6	0	4	16	0	0	0	0	0
24761	24761	tRNA	6	16	14	0	3	9	5	8	0	8	0	1	2	0	1	2
24991	24991	tRNA	10	3	9	9	3	2	1	4	10	6	8	0	37	126	79	91
24993	24993	tRNA	6	7	13	10	10	5	6	9	6	4	12	4	22	0	0	1
25289	25289	tRNA	0	0	0	0	0	0	0	0	23	0	0	0	0	14	24	19
25290	25290	tRNA	7	49	66	52	46	6	33	18	36	1	102	3	456	739	425	839
25584	25584	tRNA	25	127	122	112	10	3	8	0	156	40	82	63	1683	1896	3033	2810
25600	25600	tRNA	64	181	102	405	365	53	116	56	88	66	63	110	0	0	0	0
25607	25607	tRNA	7	1	8	0	0	10	0	0	5	0	2	0	0	0	0	0
25611	25611	tRNA	18	2	15	1	7	1	1	4	2	0	8	3	0	11	37	20
25812	25812	tRNA	38	16	13	24	31	13	24	13	21	7	0	7	3	27	0	7
26025	26025	tRNA	8	8	12	11	1	7	9	1	23	0	3	0	1	14	46	22
26221	26221	tRNA	0	16	0	1	7	0	8	0	7	0	1	4	4	8	3	21
26455	26455	tRNA	1	6	2	3	2	6	0	4	2	0	20	1	8	31	16	45
26864	26864	tRNA	101	131	71	126	43	79	79	25	120	198	137	34	1	0	0	0
26896	26896	tRNA	0	9	0	13	0	1	16	0	4	5	11	5	0	0	1	0
26986	26986	tRNA	5	9	17	6	4	7	0	7	17	2	13	6	104	115	191	190
26987	26987	tRNA	8	27	12	8	4	10	21	8	17	2	12	30	24	22	5	14
26988	26988	tRNA	39	38	19	55	22	0	0	2	76	19	122	42	332	340	742	331
26992	26992	tRNA	40	87	8	7	11	7	23	0	26	7	2	4	62	125	372	126
27068	27068	tRNA	9	10	4	21	0	0	2	1	13	3	22	13	992	663	1170	1378
27080	27080	tRNA	10	11	19	18	1	62	10	18	14	6	23	11	0	33	44	12
27082	27082	tRNA	0	0	0	11	0	0	0	0	5	0	0	0	17	14	24	18
27471	27471	tRNA	0	0	0	0	0	0	0	0	0	0	0	10	16	14	32	0
27656	27656	tRNA	4	58	52	25	10	1	8	0	78	10	140	68	108	240	172	304
28108	28108	tRNA	2	5	2	2	10	0	0	0	5	1	2	9	9	15	6	24
28141	28141	tRNA	82	40	36	107	1	18	4	3	31	14	122	0	89	336	467	363
28494	28494	tRNA	5	6	67	2	0	0	1	0	2	25	0	34	14	3	3	2
28522	28522	tRNA	5	1	4	4	0	0	0	0	3	1	10	0	11	21	13	20
28524	28524	tRNA	3	11	6	10	5	3	3	0	1	13	4	26	27	14	32	41
28722	28722	tRNA	48	54	34	8	31	75	55	57	62	115	45	13	0	0	0	0
28783	28783	tRNA	15	22	5	3	16	7	5	2	4	13	14	13	0	2	0	3
28794	28794	tRNA	525	1119	341	608	368	379	369	243	371	438	608	422	20	33	4	37
28809	28809	tRNA	42	20	5	34	23	40	18	32	17	67	28	33	0	0	0	0
28963	28963	tRNA	0	11	1	30	0	0	0	0	30	2	34	4	7	13	46	45
29236	29236	tRNA	34	31	44	69	0	0	2	5	146	1	243	14	186	520	292	599
29255	29255	tRNA	13	29	17	8	0	0	0	2	0	0	1	6	0	31	46	16
29933	29933	tRNA	0	6	0	7	0	6	7	0	0	3	0	1	0	0	0	0
30031	30031	tRNA	91	198	78	266	0	0	0	8	32	11	42	7	257	300	285	208
30128	30128	tRNA	4	24	9	4	0	2	1	1	16	1	4	0	353	182	265	734
30129	30129	tRNA	0	0	0	0	0	0	0	0	0	0	0	0	24	81	39	54
30465	30465	tRNA	24	9	12	21	4	0	0	0	24	1	33	53	11	31	42	35
30788	30788	tRNA	0	2	4	12	7	0	0	0	5	6	4	10	45	3	24	8
30789	30789	tRNA	1808	1579	1656	1555	1735	4407	1713	4032	3586	4129	3717	1823	77	52	109	53
30795	30795	tRNA	1	16	24	22	3	7	21	0	0	6	7	9	1	0	0	0
30796	30796	tRNA	58	3	8	13	14	28	54	3	34	25	1	24	2	0	0	7
30949	30949	tRNA	49	71	18	76	8	0	3	7	33	5	98	6	24	126	278	90
30951	30951	tRNA	4	0	0	0	0	23	9	4	0	0	20	58	0	0	0	0
30954	30954	tRNA	15	7	7	32	0	4	5	9	7	10	23	2	1	0	0	1
30955	30955	tRNA	20	55	17	79	34	17	22	12	29	20	29	26	1	1	2	5
30960	30960	tRNA	0	14	4	0	0	0	0	0	1	0	86	9	0	1	15	2
30964	30964	tRNA	11	4	5	6	0	0	0	0	1	11	0	0	34	23	55	20
30969	30969	tRNA	6	21	7	20	11	24	26	4	2	1	2	6	23	9	16	46
30972	30972	tRNA	5	12	0	2	2	0	0	6	6	1	30	38	38	12	14	26
30977	30977	tRNA	191	261	86	302	142	176	205	87	265	212	278	160	19	26	31	21
30979	30979	tRNA	52	91	27	69	104	110	67	19	100	73	68	91	5	12	9	9
30981	30981	tRNA	1	0	1	14	1	0	0	4	1	1	0	0	7	14	5	11
30982	30982	tRNA	8	9	4	14	9	10	9	1	23	10	6	4	1	3	1	3
30986	30986	tRNA	15	41	2	43	20	15	23	15	17	7	36	19	0	0	0	0
30990	30990	tRNA	3	10	5	41	0	1	4	0	4	1	8	2	11	3	22	3
30991	30991	tRNA	0	0	0	6	12	0	0	0	19	6	2	0	0	0	0	0
31351	31351	tRNA	254	209	295	247	130	161	189	41	95	144	279	166	4	1	0	5
31482	31482	tRNA	35	10	8	29	0	0	0	0	0	0	2	0	50	10	7	9
31858	31858	tRNA	1	42	108	0	0	13	130	12	0	1	1	163	18	25	33	48
31864	31864	tRNA	1	1	1	1	0	1	2	0	2	0	1	10	1	17	12	21
31867	31867	tRNA	139	155	67	225	75	113	171	38	119	122	158	84	7	20	9	14
31871	31871	tRNA	11	3	2	0	1	9	10	0	12	9	2	0	5	9	8	10
31872	31872	tRNA	130	22	8	16	22	19	57	19	24	20	3	8	6	8	24	38
31874	31874	tRNA	16	3	4	12	5	5	5	5	15	12	31	2	63	121	102	118
32724	32724	tRNA	0	0	0	0	0	0	0	0	0	0	0	0	4	6	13	7
32727	32727	tRNA	16	1	94	0	0	0	0	0	29	6	150	5	26	11	12	13
33323	33323	tRNA	36	52	29	60	7	4	1	2	63	67	87	12	160	361	234	534
33359	33359	tRNA	12	30	11	2	79	7	6	2	17	26	79	18	3	2	4	4
34162	34162	tRNA	274	180	72	182	62	10	5	18	199	13	242	41	283	558	2829	588
34171	34171	tRNA	107	228	349	286	13	9	10	4	421	83	1076	72	403	1137	685	1298
35065	35065	tRNA	3	8	7	7	7	20	9	1	1	1	24	7	1	2	2	2
35320	35320	tRNA	35	42	18	127	45	27	61	11	14	17	84	67	7	0	0	1
35832	35832	tRNA	104	183	164	164	8	23	111	36	137	168	295	59	122	204	379	165
35839	35839	tRNA	17	7	24	0	3	0	0	0	15	0	36	35	68	411	84	267
35943	35943	tRNA	182	1262	255	595	924	208	116	317	112	100	570	266	2	13	6	16
35946	35946	tRNA	3	4	1	19	0	0	0	0	0	0	22	4	0	0	0	0
35974	35974	tRNA	88	227	107	411	257	1260	60	28	200	91	118	100	27	59	20	57
35975	35975	tRNA	24	35	36	1	7	1	0	6	41	16	36	13	58	152	216	121
36078	36078	tRNA	1	6	3	6	18	0	1	1	8	5	9	2	665	408	800	1003
36082	36082	tRNA	0	0	0	1	0	0	0	0	7	0	11	12	1	0	0	4
36084	36084	tRNA	7	4	1	0	0	0	6	25	9	7	0	5	0	17	8	7
36102	36102	tRNA	1	0	6	1	0	0	0	7	0	9	0	0	0	0	4	0
36231	36231	tRNA	23	6	13	50	0	1	0	1	9	7	0	0	0	259	21	134
ENSG00000199990.1	VTRNA1-1	vtRNA	3476	136	4222	1988	39	270	299	158	54	66	106	5	124	1098	571	804
ENSG00000202111.1	VTRNA1-2	vtRNA	1668	71	3867	667	210	21	2039	110	106	32	211	2	679	415	5063	1109
ENSG00000202515.1	VTRNA1-3	vtRNA	20	1	18	5	0	0	0	1	0	0	0	0	0	3	7	0
ENSG00000201098.1	RNY1	Y_RNA	12865	10755	7993	15223	436	523	610	590	12303	1308	15147	4017	65135	148338	110984	180088
ENSG00000200629.1	RNY1P11	Y_RNA	1	2	0	2	0	0	0	0	1	0	1	1	7	30	17	19
ENSG00000206617.1	RNY1P5	Y_RNA	2	1	1	0	0	0	0	0	0	0	0	0	6	10	4	12
ENSG00000255156.1	RNY1P9	Y_RNA	1	2	0	2	0	0	0	0	4	0	2	1	1	4	4	4
ENSG00000202354.1	RNY3	Y_RNA	7	6	11	1	0	0	0	0	0	0	15	10	21	10	0	20
ENSG00000252316.1	RNY4	Y_RNA	599	1289	595	1956	59	79	44	64	1465	123	1473	191	1108	2549	1200	2540
ENSG00000201818.1	RNY4P17	Y_RNA	80	71	46	55	25	21	54	23	33	16	83	9	5008	4959	15293	11291
ENSG00000252487.1	RNY4P20	Y_RNA	5	14	5	16	3	3	1	1	11	4	6	0	479	349	1253	970
ENSG00000201377.1	RNY4P23	Y_RNA	25	18	9	30	11	9	18	16	13	10	25	3	1523	2017	5324	5005
ENSG00000199605.1	RNY4P24	Y_RNA	1	0	0	3	0	0	0	0	2	0	0	0	5	7	17	16
ENSG00000200211.1	RNY4P27	Y_RNA	36	53	50	27	19	20	21	21	31	6	65	8	2879	2627	8171	6267
ENSG00000202151.1	RNY4P28	Y_RNA	0	0	1	1	0	1	1	0	0	0	1	0	20	17	43	40
ENSG00000202124.1	RNY4P3	Y_RNA	12	18	10	11	0	0	2	2	3	1	13	0	181	182	445	429
ENSG00000201649.1	RNY4P34	Y_RNA	0	1	3	1	0	0	1	2	0	0	2	5	14	9	20	15
ENSG00000212418.1	RNY4P36	Y_RNA	6	10	1	7	0	0	0	0	0	0	1	0	4	4	11	25
ENSG00000200537.1	RNY4P6	Y_RNA	7	7	2	9	2	2	3	12	4	2	7	5	528	541	1696	1217
ENSG00000201470.1	RNY4P7	Y_RNA	18	26	10	33	10	10	17	17	37	7	61	7	1000	1026	1376	2463
ENSG00000199200.2	Y_RNA	Y_RNA	28	25	15	47	10	12	29	21	27	5	71	13	2336	1985	6659	4967
ENSG00000199223.1	Y_RNA	Y_RNA	5	43	29	38	0	7	0	0	21	9	102	16	34	10	0	2
ENSG00000199245.1	Y_RNA	Y_RNA	5	2	0	3	0	0	0	0	7	1	4	1	8	31	23	31
ENSG00000199263.1	Y_RNA	Y_RNA	5	6	7	11	0	0	0	0	11	2	20	2	2	7	6	7
ENSG00000199285.1	Y_RNA	Y_RNA	0	0	0	1	0	0	0	0	10	5	29	0	0	5	0	0
ENSG00000199424.1	Y_RNA	Y_RNA	23	24	15	42	2	0	6	1	5	0	9	4	225	463	382	664
ENSG00000199515.1	Y_RNA	Y_RNA	71	56	32	44	25	12	39	32	34	16	63	6	4662	4172	14303	9571
ENSG00000199584.1	Y_RNA	Y_RNA	457	851	208	1105	403	359	491	172	381	482	328	419	164	328	290	382
ENSG00000199756.1	Y_RNA	Y_RNA	6	1	1	1	0	4	0	0	4	0	4	0	5	1	1	8
ENSG00000200171.1	Y_RNA	Y_RNA	1	4	1	9	2	0	2	2	10	1	24	1	56	111	56	151
ENSG00000200494.1	Y_RNA	Y_RNA	2	19	6	13	2	0	6	14	50	16	24	11	0	49	6	104
ENSG00000200521.1	Y_RNA	Y_RNA	0	0	1	4	0	0	0	0	5	0	2	4	0	4	0	2
ENSG00000200616.1	Y_RNA	Y_RNA	5	5	7	12	0	0	0	0	11	0	19	4	13	18	18	37
ENSG00000200651.1	Y_RNA	Y_RNA	4	4	1	3	0	0	0	0	1	0	2	0	10	26	18	43
ENSG00000200829.1	Y_RNA	Y_RNA	2	2	2	11	0	0	0	0	4	1	8	0	12	5	5	10
ENSG00000200834.1	Y_RNA	Y_RNA	6	8	2	12	1	0	0	0	9	2	9	2	8	20	22	28
ENSG00000200860.1	Y_RNA	Y_RNA	5	2	5	3	0	0	0	0	1	0	5	0	13	65	15	64
ENSG00000201031.1	Y_RNA	Y_RNA	1	3	2	7	0	0	0	0	8	1	5	3	2	17	4	8
ENSG00000201102.1	Y_RNA	Y_RNA	12	30	19	39	1	1	1	3	38	1	56	13	102	227	178	299
ENSG00000201216.1	Y_RNA	Y_RNA	0	1	0	0	0	0	0	0	0	0	0	0	5	9	20	16
ENSG00000201228.1	Y_RNA	Y_RNA	0	0	0	4	0	1	0	0	7	1	5	2	0	4	1	1
ENSG00000201339.1	Y_RNA	Y_RNA	0	0	0	0	0	5	0	0	0	0	0	0	2	9	6	6
ENSG00000201343.1	Y_RNA	Y_RNA	11	32	9	33	3	3	1	4	46	3	60	10	60	105	70	129
ENSG00000201351.1	Y_RNA	Y_RNA	3	2	1	1	0	0	0	0	3	0	6	2	8	12	6	2
ENSG00000201412.1	Y_RNA	Y_RNA	1	3	1	28	0	0	0	0	8	9	17	1	0	17	0	6
ENSG00000201483.1	Y_RNA	Y_RNA	0	0	0	18	0	0	0	0	0	0	0	1	3	7	9	6
ENSG00000201548.1	Y_RNA	Y_RNA	0	0	0	0	0	0	0	0	0	0	1	0	24	15	48	54
ENSG00000201635.1	Y_RNA	Y_RNA	2	4	3	0	0	0	2	0	0	0	1	0	7	15	8	17
ENSG00000201724.1	Y_RNA	Y_RNA	4	0	1	3	0	0	0	0	2	0	4	1	4	4	3	7
ENSG00000201938.1	Y_RNA	Y_RNA	52	39	22	44	17	12	21	10	49	1	63	10	2160	2604	6088	5288
ENSG00000202008.1	Y_RNA	Y_RNA	102	89	47	70	43	48	83	40	45	26	104	15	7202	7923	22889	18797
ENSG00000202027.1	Y_RNA	Y_RNA	1	1	0	5	0	0	1	1	5	0	10	2	14	23	20	37
ENSG00000202273.1	Y_RNA	Y_RNA	6	0	2	3	0	0	1	0	0	0	0	0	43	33	34	54
ENSG00000202306.1	Y_RNA	Y_RNA	0	3	2	3	0	0	0	0	6	0	3	1	13	67	13	42
ENSG00000202459.1	Y_RNA	Y_RNA	0	2	0	2	0	0	0	0	0	0	0	1	5	14	6	14
ENSG00000202476.1	Y_RNA	Y_RNA	4	1	1	1	0	0	0	0	3	0	8	0	5	8	4	5
ENSG00000202542.1	Y_RNA	Y_RNA	1	6	5	3	0	1	1	0	14	2	9	3	22	33	23	30
ENSG00000206646.1	Y_RNA	Y_RNA	3	2	2	2	0	0	0	0	0	0	0	0	16	37	29	47
ENSG00000206741.1	Y_RNA	Y_RNA	4	1	3	2	1	0	0	0	0	0	1	2	55	72	61	87
ENSG00000206808.1	Y_RNA	Y_RNA	6	1	6	1	0	0	0	2	3	1	1	1	31	82	39	77
ENSG00000206822.1	Y_RNA	Y_RNA	7	1	0	10	0	0	0	0	5	2	7	1	4	28	8	21
ENSG00000206925.1	Y_RNA	Y_RNA	6	17	5	13	0	0	1	2	21	0	20	1	39	116	71	130
ENSG00000206964.1	Y_RNA	Y_RNA	0	0	0	0	0	0	0	0	0	0	1	0	4	9	8	5
ENSG00000207021.1	Y_RNA	Y_RNA	36	35	26	48	2	1	0	2	54	6	40	9	165	338	255	423
ENSG00000207086.1	Y_RNA	Y_RNA	3	4	3	2	1	0	1	0	4	0	0	0	3	12	5	7
ENSG00000207207.1	Y_RNA	Y_RNA	32	15	8	52	0	5	0	3	2	0	6	3	59	103	58	126
ENSG00000207258.1	Y_RNA	Y_RNA	0	0	0	0	0	0	0	0	0	0	0	0	6	13	11	13
ENSG00000207292.1	Y_RNA	Y_RNA	5	1	2	4	0	0	0	0	2	0	2	2	8	50	12	25
ENSG00000207293.1	Y_RNA	Y_RNA	0	4	1	14	0	0	0	0	6	0	9	1	11	8	2	6
ENSG00000207356.1	Y_RNA	Y_RNA	8	0	1	2	0	0	0	0	0	0	15	0	6	4	0	3
ENSG00000207408.1	Y_RNA	Y_RNA	1	1	0	1	0	0	0	0	4	0	7	0	2	5	4	2
ENSG00000207481.1	Y_RNA	Y_RNA	0	0	0	4	0	0	0	3	5	0	8	1	2	1	0	4
ENSG00000212319.1	Y_RNA	Y_RNA	0	0	0	1	0	0	0	0	0	0	0	0	4	4	18	10
ENSG00000212325.1	Y_RNA	Y_RNA	0	2	3	0	2	0	1	0	0	0	0	0	11	6	9	14
ENSG00000212569.1	Y_RNA	Y_RNA	2	1	1	2	0	0	0	0	7	0	2	4	1	3	6	5
ENSG00000222224.1	Y_RNA	Y_RNA	0	0	1	1	0	0	0	0	0	1	0	0	9	9	15	18
ENSG00000222412.1	Y_RNA	Y_RNA	1	0	0	0	0	0	0	0	0	0	0	0	8	9	18	15
ENSG00000222529.1	Y_RNA	Y_RNA	0	0	0	0	1	0	0	0	0	0	0	0	10	7	17	19
ENSG00000222579.1	Y_RNA	Y_RNA	8	9	8	17	2	4	7	6	7	2	7	0	488	458	1657	1099
ENSG00000222649.1	Y_RNA	Y_RNA	0	8	2	35	32	19	17	30	0	0	11	0	398	330	814	820
ENSG00000222881.1	Y_RNA	Y_RNA	3	0	1	4	0	0	0	0	2	0	1	1	7	28	6	6
ENSG00000223060.1	Y_RNA	Y_RNA	0	9	5	0	0	0	1	2	11	6	1	0	0	0	0	0
ENSG00000223302.1	Y_RNA	Y_RNA	3	3	1	9	0	0	0	0	18	0	21	2	2	17	4	10
ENSG00000238585.1	Y_RNA	Y_RNA	4	1	0	8	0	0	1	0	5	5	7	0	1	5	10	16
ENSG00000252069.1	Y_RNA	Y_RNA	2	5	12	11	0	0	0	0	16	1	13	0	3	2	0	1
ENSG00000252217.1	Y_RNA	Y_RNA	56	91	45	11	2	0	0	1	1	0	3	0	80	67	100	131
ENSG00000252254.1	Y_RNA	Y_RNA	5	10	7	16	0	0	1	0	5	0	5	3	30	67	58	70
ENSG00000252534.1	Y_RNA	Y_RNA	6	7	2	1	0	0	0	0	5	1	4	0	1	6	0	4
ENSG00000252655.1	Y_RNA	Y_RNA	8	20	4	7	0	1	0	0	9	0	9	4	27	72	41	69
ENSG00000252759.1	Y_RNA	Y_RNA	2	0	0	2	0	0	0	0	3	0	1	0	13	14	32	20
ENSG00000252822.1	Y_RNA	Y_RNA	1	3	0	0	1	0	1	0	2	0	0	0	54	66	145	149
ENSG00000265961.1	Y_RNA	Y_RNA	27	54	30	80	2	2	1	3	96	5	119	24	261	694	481	800
ENSG00000280598.1	Y_RNA	Y_RNA	19	15	3	20	0	0	0	0	12	0	10	17	126	421	163	353
ENSG00000281355.1	Y_RNA	Y_RNA	11	6	2	13	1	0	6	5	5	3	16	5	720	557	1863	1352
ENSG00000281390.1	Y_RNA	Y_RNA	1	0	0	18	0	0	3	0	0	0	0	0	9	16	10	11
																				miRNA	0.685673
																				tRNA	0.0233847
																				yRNA	0.233186
